# Supplementary material for: Overexpression of PpSnRK1α in Tomato Increased Autophagy Activity under Low Nutrient Stress
Source: Int J Mol Sci. 2022 May 13;23(10):5464. doi: 10.3390/ijms23105464 (PMC9141306; doi:10.3390/ijms23105464)
Supplement: Supplementary file 1 [file ijms-23-05464-s001.zip]

Archive with 1 entries (1 files):
- ijms-1716822-supplementary.pdf
